# Supplementary material for: Effect of Polyethylene Glycol Additive on the Structure and Performance of Fabric-Reinforced Thin Film Composite
Source: Molecules. 2023 Mar 2;28(5):2318. doi: 10.3390/molecules28052318 (PMC10005719; doi:10.3390/molecules28052318)
Supplement: Supplementary file 1 [file molecules-28-02318-s001.zip]

Archive with 1 entries (1 files):
- molecules-2232101-supplementary.pdf
